# Supplementary material for: Efficacy and Biomarker Analysis of Adavosertib in Differentiated Thyroid Cancer
Source: Cancers (Basel). 2021 Jul 12;13(14):3487. doi: 10.3390/cancers13143487 (PMC8306685; doi:10.3390/cancers13143487)
Supplement: Supplementary file 1 [file cancers-13-03487-s001.zip]

Archive with 5 entries (5 files):
- cancers-1251349-supplementary.pdf
- whole WB figures/Fig 1C.tif
- whole WB figures/Fig 3F.tif
- whole WB figures/Fig 4A.tif
- whole WB figures/Fig S5.tif
